# Supplementary material for: Study of Integrated Heterogeneous Data Reveals Prognostic Power of Gene Expression for Breast Cancer Survival
Source: PLoS One. 2015 Feb 27;10(2):e0117658. doi: 10.1371/journal.pone.0117658 (PMC4344205; doi:10.1371/journal.pone.0117658)
Supplement: S5 Table — (XLSX) [file pone.0117658.s005.xlsx]

## Sheet: Sheet1
Method 1			Method 2
5 year	10 year	15 year	5 year	10 year	15 year
lymph_nodes_positive	group	PTTG1	CDH1	MND1	PTTG1
group	lymph_nodes_positive	HMGCS1	DOCK7	EGFL7	HMGCS1
CDH1	NPI	ASPM	IFNA16	AGTR2	ASPM
DOCK7	MND1	RACGAP1	OR2AG1	OR5L2	RACGAP1
IFNA16	EGFL7	NPI	IGFL4	C2	CDKN3
OR2AG1	AGTR2	CDKN3	SERPINE1	NAP1L4	LRRC48
IGFL4	OR5L2	LRRC48	RTN4RL1	KANK1	SCN4B
SERPINE1	NAP1L4	OR51M1	EGFL7	OSBPL1A	ADRA2A
RTN4RL1	C2	ADRA2A	HPN	PRHOXNB	OR51M1
EGFL7	size	SCN4B	FBXO21	CD84	CYP4F22
FBXO21	KANK1	CYP4F22	GMPPB	SLC30A8	NUTF2
HPN	Site	NUTF2	SLC30A8	C11orf54	LYPD6
SLC30A8	CD84	NCAPG	RRM2	FANCE	NCAPG
GMPPB	OSBPL1A	PTTG3P	MND1	ATP10D	C17orf28
RRM2	C11orf54	MND1	LOC285141	CCNA2	PTTG3P
MND1	SLC30A8	LYPD6	HSPB1	KCTD1	MND1
HSPB1	PRHOXNB	LOC255411	HORMAD2	LMAN1L	LOC255411
HORMAD2	CCNA2	C17orf28	RRNAD1	MERTK	SNX1
RRNAD1	ATP10D	SNX1	BNIPL	F2RL3	SLC29A1
HIBADH	MERTK	CNEP1R1	HIBADH	IRX2	NCOA3
BNIPL	F2RL3	SLC29A1	ARL8B	CDKN3	CNEP1R1
LOC285141	FANCE	NCOA3	C8orf40	MXD3	RRAGA
JMJD4	KCTD1	RGS22	AASDH	FZD3	RGS22
C2	IRX2	MTX2	MAP1LC3A	CRYM.AS1	MTX2
AASDH	CDKN3	RRAGA	C2	AIF1L	SLC16A3
ENY2	LMAN1L	CEP55	JMJD4	CD163	CEP55
MAP1LC3A	CENPK	SLC16A3	RABGAP1L	PTK2B	MEOX1
C8orf40	CRYM.AS1	SFRP1	PRDM12	CENPK	RNF165
ARL8B	MXD3	GABRP	FRS3	MELK	MRPS7
DDO	PREX1	RNF165	PRR19	CD33	SFRP1
FRS3	PAPL	MEOX1	DDO	CEBPG	LINC00341
RABGAP1L	PTK2B	MRPS7	AP4S1	NELL2	GEMIN4
AP4S1	FAM133B	LINC00341	ENY2	PAPL	GABRP
PRR19	FZD3	RPS9	POGLUT1	PTTG3P	CMC2
POGLUT1	CD163	GEMIN4	FANCE	PREX1	RPS15A
KCNK13	MELK	RPS15A	OSBPL1A	PRC1	RPS9
PRDM12	RACGAP1	CMC2	KCNK13	ERP29	SMUG1
OSBPL1A	CD33	CCNB2	RPRD1A	C7orf41	CCNB2
RPRD1A	AIF1L	RAI2	CADM4	RACGAP1	OR2M4
AMH	PTTG3P	SMUG1	AMH	CD4	ELF5
NAA35	CEBPG	ARMCX2	FAM8A1	BATF	RAI2
GM2A	ERP29	ELF5	OSCAR	FAM210B	ARMCX2
CXXC1	PRC1	GPATCH8	NAA35	FAM133B	ANKRD65
OSCAR	LDLRAD3	NUSAP1	CXXC1	CA2	CKAP2L
CADM4	FAM210B	OR2M4	PDK3	C12orf76	GPATCH8
FANCE	CD4	CKAP2L	HMGN4	LDLRAD3	DLGAP5
stage	BATF	PLCD3	LINC00634	NCOA3	PRC1
LINC00634	NDFIP1	DLGAP5	GM2A	NDFIP1	NUSAP1
FAM8A1	NELL2	ACSL1	NSUN4	LOC100288122	CCDC74A
NSUN4	FLNB	ANKRD65	PDE8B	LOC642424	PLCD3
PDK3	NCOA3	PRC1	RIMKLA	CEP97	GNG7
PDE8B	LOC100288122	CTSZ	ANGPTL2	FPR1	CCR6
HMGN4	CA2	CCR6	OR5T2	ABCA4	POMP
ATP5G2	SASH3	CCDC74A	CSRNP1	PRR15	ARNT2
ANGPTL2	ABCA4	GNG7	CEBPG	SASH3	CTSZ
CSRNP1	CKAP2L	FGD3	ATP5G2	LSG1	ACSL1
CEBPG	HMGCS1	AP1B1	C4orf33	HMGCS1	HNRNPM
COPS5	LOC642424	POMP	CD44	RRM2	AP1B1
F2RL3	FPR1	PSAP	F2RL3	NUP85	FGD3
DHRS12	CEP97	CYP19A1	COPS5	CD68	CYP19A1
AFTPH	HSPB1	PPWD1	DHRS12	FLNB	PPP1R2P3
CLASP2	C7orf41	PRDX3	MAPK8IP3	RPL22	PRDX3
C4orf33	CD68	ARNT2	PRKDC	CKAP2L	PPWD1
OR5T2	KIF21A	GNAL	CRNDE	GPATCH1	PSAP
PRKDC	RRM2	HNRNPM	ELP4	SLC48A1	LAPTM5
RIMKLA	C12orf76	LOC389033	AFTPH	KIAA1524	RGMA
DDX11	NUP85	NTRK2	BCL2L13	AUNIP	GNAL
CD44	LOC100131910	PPP1R2P3	LOC642131	KIF21A	NTRK2
KIAA1671	KIF11	CCDC48	DDX11	HSPB1	LOC389033
BCL2L13	GLRX5	LAPTM5	RNASE2	SLC16A9	HNRNPA0
SLC39A11	LRFN2	RAB9BP1	KIAA1671	CDKL5	CCDC48
ELP4	RPL22	FAT2	PRKAR2A	GLRX5	KIF4A
RNASE2	SLC16A9	HNRNPA0	SLC39A11	CDCA5	FAT2
PRPF38B	LILRB4	KIAA0141	PRPF38B	GPX6	ABI2
MAPK8IP3	AUNIP	group	CLASP2	OR2AG1	KIAA0141
AGT	SLC48A1	RGMA	AGT	LOC100131910	FAM212A
ANHX	GPX6	HIST1H2AJ	CLINT1	KIF11	CLIC6
LOC642131	CES2	KIF4A	C14orf177	PPP6R3	INPP4B
ARHGEF15	RFPL4B	ABI2	ANHX	CES2	HIST1H2AJ
C14orf177	ARHGAP32	PTHLH	ACTL6A	LILRB4	RAB9BP1
CRNDE	RAP2C	KRT15	CCNA2	DEAF1	NRXN2
BUB1B	KIAA1524	FAM212A	FASLG	SLC1A3	KRT15
ACTL6A	PPP6R3	ANKRD30BL	AKAP11	RFPL4B	HAVCR2
PRKAR2A	SLC1A3	OXTR	BUB1B	LRFN2	OXTR
FCN3	LGALS13	NRXN2	CKAP2L	LGALS13	PTHLH
KIAA1967	MINPP1	BTRC	SLC25A26	RNA28S5	BTRC
FASLG	CDKL5	GLRX	REEP1	MINPP1	PCNP
CLINT1	HTR1A	GREB1L	PTK2B	HTR1A	IFI30
PTK2B	RNA28S5	HAVCR2	KIAA1967	MAPKAPK3	FAM20A
CKAP2L	LSG1	HMMR	RUNDC1	GPR132	ANKRD30BL
RUNDC1	CDCA5	INPP4B	C8orf59	ADM	GLRX
AKAP11	OR2AG1	LOC388882	BDP1	C3orf20	HMMR
C8orf59	GPATCH1	CAPN8	FCN3	LAMA3	LY6G5C
PRDX4	GPR132	FAM165B	FTSJD1	FNTA	CILP
C7orf41	FNTA	GLA	ARHGEF15	ALS2CR8	LOC388882
SLC25A26	PRR15	PCNP	MAEA	IL20RA	FSD1L
FTSJD1	HAMP	CILP	DDX27	CEP55	HIST1H2AC
MAEA	MAPKAPK3	CLIC6	RTN2	ARHGAP32	LINC00324
CCNA2	ARMC12	IFI30	HSPH1	PGAP1	FAM165B
MON1B	stage	MAVS	PRDX4	OSGIN1	OR6Q1
DDX27	RASGRP1	C11orf80	MON1B	CENPF	GREB1L
BDP1	IL20RA	C10orf108	LIN9	ARMC12	GLA
SEPSECS	LAMA3	LGR6	SEPSECS	KIF4A	MAVS
LIN9	SLC11A1	H1FX.AS1	C7orf41	MTHFR	LGR6
REEP1	ACBD3	SLC7A5	CD84	SLC11A1	H1FX.AS1
INTS10	DEAF1	LINC00324	ACADM	NXPE4	BUB1
ACADM	RSAD2	FAM20A	INTS10	LRTM1	CAPN8
size	OSGIN1	OR6Q1	ATP6V0A4	PTGIS	C10orf108
CD84	KCNF1	HIST1H2AC	C1orf177	DSCC1	IL27RA
C14orf43	CENPF	KDM4B	C14orf43	CD200	RSPH1
RTN2	PTGIS	BUB1	PLCXD1	RASGRP1	BREA2
HSPH1	CEP55	IL27RA	SMARCA1	RAP2C	C11orf80
CDC16	ALS2CR8	POLQ	PMPCB	RAB40B	AMPD1
PRMT3	NXPE4	KIAA1429	LTBR	AMPD3	DDX41
BLOC1S1	ADM	FAM58BP	IFNK	PLIN2	NFKBIL1
PMPCB	RAD51AP1	LY6G5C	LRRC42	SFRP1	PODXL
LTBR	GZMH	R3HDML	BLOC1S1	RSAD2	KDM4B
LRRC42	C3orf20	RUNX1	RP1	SLC35D2	FAM58BP
ATP6V0A4	LRP1B	CBX7	MEF2D	RTEL1	CBX7
COQ5	PGAP1	FSD1L	GNA14	GSG2	KIAA1429
C1orf177	SFRP1	RSPH1	PHF23	RNASEH2A	POLQ
IFNK	GSG2	GATA1	CDC16	LOC100293748	RPL29P2
PHF23	CHPT1	AMPD1	GNPAT	SPANXN4	SLC7A5
RP1	DSCC1	BREA2	PRMT3	ESPL1	FREM1
GNPAT	AMPD3	CYP4F12	CD4	LRP1B	CABS1
OR1L4	RNASEH2A	OR6C65	ANKRD33	CACNA2D1	C17orf97
PLAC2	PLIN2	Treatment	COQ5	CD163L1	ARID5B
PCNXL3	CD200	NFKBIL1	KRT81	HAMP	LHFPL3.AS1
SMARCA1	CD163L1	CHRD	ACBD6	DAPK1	R3HDML
MEF2D	MTAP	PODXL	RABL3	IPP	RUNX1
PIK3R4	RAB40B	FBXW12	SF3A3	N6AMT1	CYP4F12
GNA14	KLHL2	DDX41	PLAC2	SCUBE2	FBXW12
IDUA	DKFZp451B082	CABS1	PIK3R4	NUBP1	FAM171A1
EHD1	MTHFR	LHFPL3.AS1	OR1L4	ACBD3	CHRD
DPM1	N6AMT1	RPL29P2	CYB5R2	MTAP	POLR2A
AFF3	LOC100293748	IntClustMemb	IDUA	SAP25	MMP9
PLCXD1	IPP	CHRM5	C14orf79	KIF1A	IGFALS
KRT81	LONRF1	C17orf97	AFF3	NDOR1	RNFT2
SF3A3	DAPK1	POLR2A	DPM1	CHPT1	RGS11
RABL3	IFI44L	FUT7	FAM131A	LOC340073	FUT7
SOX7	RTEL1	DNAH2	PCNXL3	KLHL2	SMAD4
C1orf115	SLC25A2	ARID5B	LOC400657	LONRF1	CDCA5
LRFN2	age_at_diagnosis	C3orf15	DSCC1	KCNF1	C3orf15
NSUN3	OR1C1	IGFALS	NSUN3	RAD51AP1	CHRM5
CEP89	CASP3	SNHG10	KPNB1	GZMH	DNAH2
LOC400657	AQP3	CDCA5	IGSF5	AQP3	DNAH6
ACBD6	FAM159A	MMP9	EHD1	IFI44L	HSPA4
CYP26C1	LETM1	PGRMC2	SOX7	MED17	PGM5
DSCC1	LOC340073	FAM171A1	ACAD8	PSMB7	OR6C65
SLC11A1	NFIB	HSPA4	RWDD4	OR1C1	RLN2
